# Supplementary material for: Different Time Courses of Mono- and Bi-Liganded Bursts of Channel Openings of Adult nAChR Molecules Formed by the Reactions of Transmembrane Regions
Source: Cells. 2024 Dec 17;13(24):2079. doi: 10.3390/cells13242079 (PMC11674366; doi:10.3390/cells13242079)
Supplement: Supplementary file 1 [file cells-13-02079-s001.zip]

Archive with 1 entries (1 files):
- cells-3337616-supplementary.pdf
